# Supplementary material for: Novel Fluorescent Tetrahedral Zinc (II) Complexes Derived from 4-Phenyl-1-octyl-1H-imidazole Fused with Aryl-9H-Carbazole and Triarylamine Donor Units: Synthesis, Crystal Structures, and Photophysical Properties
Source: Int J Mol Sci. 2023 Jul 31;24(15):12260. doi: 10.3390/ijms241512260 (PMC10418610; doi:10.3390/ijms241512260)
Supplement: Supplementary file 1 [file ijms-24-12260-s001.zip]

Archive with 1 entries (1 files):
- ijms-2492368-supplementary.pdf
